# Supplementary material for: Distinctive biochemistry profiles associated with hyperuricemia between Tibetans and Hans in China
Source: Front Endocrinol (Lausanne). 2023 Nov 28;14:1229659. doi: 10.3389/fendo.2023.1229659 (PMC10715267; doi:10.3389/fendo.2023.1229659)
Supplement: Supplementary file 1 [file DataSheet_1.xlsx]

## Sheet: 3 Groups
	Group A	Group A
		male Tibetan
		Shapiro-Wilk test	TP	ALB	ALT	AST	GGT	ALP	SOD	SA	HCY	CK	CK-MB	TBIL	DBIL	TBA	TRIG	CHOL	HDL	LDLC3	Lpa	PLIP	CA2	Cl	IRON2	K	MG2	Na	PHOS	CO2CP	UA	CREA	CysC	UREA	TSH	FT4	T4	FT3	T3	GLU	FRUC	LDH	INSULIN	PRO-BNP	UIBCI
		W	0.9839	0.9783	0.4849	0.4823	0.761	0.8094	0.6902	0.9244	0.9113	0.5673	0.8659	0.8763	0.905	0.8162	0.7252	0.9401	0.9653	0.9311	0.7929	0.8926	0.994	0.9686	0.9414	0.9214	0.99	0.9505	0.9715	0.9785	0.9452	0.9332	0.8034	0.855	0.3243	0.9911	0.9525	0.7565	0.9301	0.8035	0.9867	0.9829	0.7752	0.7397	0.9678
		P value	0.5573	0.3107	<0.0001	<0.0001	<0.0001	<0.0001	<0.0001	0.0034	0.0012	<0.0001	<0.0001	<0.0001	0.0001	<0.0001	<0.0001	0.0035	0.0651	0.0013	<0.0001	0.0003	0.9964	0.2021	0.0153	0.0027	0.9456	0.0359	0.2654	0.3381	0.0062	0.0017	<0.0001	<0.0001	<0.0001	0.9232	0.0141	<0.0001	0.0012	<0.0001	0.8414	0.5086	<0.0001	<0.0001	0.1886
		Passed normality test (alpha=0.05)?	Yes	Yes	No	No	No	No	No	No	No	No	No	No	No	No	No	No	Yes	No	No	No	Yes	Yes	No	No	Yes	No	Yes	Yes	No	No	No	No	No	Yes	No	No	No	No	Yes	Yes	No	No	Yes
		P value summary	ns	ns	****	****	****	****	****	**	**	****	****	****	***	****	****	**	ns	**	****	***	ns	ns	*	**	ns	*	ns	ns	**	**	****	****	****	ns	*	****	**	****	ns	ns	****	****	ns
		Number of values	64	64	64	64	64	64	50	50	50	64	64	64	64	50	64	64	64	64	50	50	50	50	50	50	50	50	50	63	64	64	64	64	64	64	64	64	64	64	50	64	59	50	50
		male Hans
		Shapiro-Wilk test	TP	ALB	ALT	AST	GGT	ALP	SOD	SA	HCY	CK	CK-MB	TBIL	DBIL	TBA	TRIG	CHOL	HDL	LDLC3	Lpa	PLIP	CA2	Cl	IRON2	K	MG2	Na	PHOS	CO2CP	UA	CREA	CysC	UREA	TSH	FT4	T4	FT3	T3	GLU	FRUC	LDH	INSULIN	PRO-BNP	UIBCI
		W	0.9774	0.9718	0.8914	0.9062	0.8173	0.9697	0.9289	0.9178	0.6842	0.6294	0.5911	0.927	0.8704	0.8336	0.8256	0.9685	0.9883	0.9954	0.8561	0.9882	0.9518	0.9473	0.9573	0.9357	0.9737	0.9368	0.9184	0.9742	0.9178	0.9503	0.9656	0.9913	0.8849	0.9714	0.9776	0.872	0.9856	0.9129	0.7601	0.6957	0.7646	0.7048	0.9285
		P value	0.2692	0.1375	<0.0001	<0.0001	<0.0001	0.0409	0.0731	0.04	<0.0001	<0.0001	<0.0001	0.0001	<0.0001	0.0007	<0.0001	0.0918	0.7913	0.9979	0.0019	0.9872	0.256	0.2002	0.3412	0.106	0.7203	0.1129	0.0412	0.1924	<0.0001	0.0023	0.0639	0.8429	<0.0001	0.131	0.4436	<0.0001	0.6433	0.0002	<0.0001	<0.0001	<0.0001	<0.0001	0.0566
		Passed normality test (alpha=0.05)?	Yes	Yes	No	No	No	No	Yes	No	No	No	No	No	No	No	No	Yes	Yes	Yes	No	Yes	Yes	Yes	Yes	Yes	Yes	Yes	No	Yes	No	No	Yes	Yes	No	Yes	Yes	No	Yes	No	No	No	No	No	Yes
		P value summary	ns	ns	****	****	****	*	ns	*	****	****	****	***	****	***	****	ns	ns	ns	**	ns	ns	ns	ns	ns	ns	ns	*	ns	****	**	ns	ns	****	ns	ns	****	ns	***	****	****	****	****	ns
		Number of values	66	66	85	85	84	85	26	26	26	65	83	85	68	26	66	66	66	65	26	26	26	26	26	26	26	26	26	65	85	85	66	85	65	66	51	66	66	66	27	85	63	26	28
	Group B	Group B
		Male Tibetan	PCT	ALT	AST	TP	ALB	GLO	A/G	TBIL	DBIL	IBIL	UREA	CREA	TCO2	UA	GLU	TG	CHOL	HDL-C	LDL-C
		W	0.9721	0.8502	0.6507	0.9855	0.9701	0.961	0.2603	0.71	0.3292	0.6531	0.1836	0.8304	0.2361	0.8802	0.1563	0.7896	0.1244	0.6926	0.9816
		P value	0.0027	<0.0001	<0.0001	0.0983	0.0017	0.0002	<0.0001	<0.0001	<0.0001	<0.0001	<0.0001	<0.0001	<0.0001	<0.0001	<0.0001	<0.0001	<0.0001	<0.0001	0.0614
		Passed normality test (alpha=0.05)?	No	No	No	Yes	No	No	No	No	No	No	No	No	No	No	No	No	No	No	Yes
		P value summary	**	****	****	ns	**	***	****	****	****	****	****	****	****	****	****	****	****	****	ns
		Number of values	156	156	156	156	156	155	124	156	156	156	149	149	149	149	145	141	143	143	137
		Male Hans
		Shapiro-Wilk test	PCT	ALT	AST	TP	ALB	GLO	A/G	TBIL	DBIL	IBIL	UREA	CREA	TCO2	UA	GLU	TG	CHOL	HDL-C	LDL-C
		W	0.9881	0.8854	0.9106	0.9732	0.9658	0.9106	0.9873	0.8876	0.93	0.8744	0.946	0.9324	0.8845	0.9806	0.7019	0.9347	0.9735	0.9505	0.9883
		P value	0.766	<0.0001	0.0001	0.1446	0.056	0.0001	0.8862	<0.0001	0.0008	<0.0001	0.011	0.0028	<0.0001	0.4662	<0.0001	0.0208	0.4456	0.073	0.9445
		Passed normality test (alpha=0.05)?	Yes	No	No	Yes	Yes	No	Yes	No	No	No	No	No	No	Yes	No	No	Yes	Yes	Yes
		P value summary	ns	****	***	ns	ns	***	ns	****	***	****	*	**	****	ns	****	*	ns	ns	ns
		Number of values	70	70	70	70	70	70	61	68	68	68	59	59	59	59	49	41	41	41	41
	Group C	Group C
		Naqu Tibetan
		Shapiro-Wilk test	ALT		TP	ALB	GLOB	AvsG	TBIL	DBIL	DvsT	IBIL	ALP(U/L)	GGT(U/L)	Glucose(mmol/L)	BUN	CREA(μmol/L)	UA(μmol/L)
		W	0.7387		0.9849	0.9888	0.9656	0.9693	0.8079	0.8914	0.9823	0.7444	0.8727	0.7748	0.8628	0.9758	0.8937	0.6887
		P value	<0.0001		0.6118	0.8243	0.0677	0.1632	<0.0001	<0.0001	0.5801	<0.0001	0.0841	0.0044	0.0625	0.9385	0.1545	0.0003
		Passed normality test (alpha=0.05)?	No		Yes	Yes	Yes	Yes	No	No	Yes	No	Yes	No	Yes	Yes	Yes	No
		P value summary	****		ns	ns	ns	ns	****	****	ns	****	ns	**	ns	ns	ns	***
		Number of values	64		65	65	65	56	65	65	56	56	64	64	64	64	64	64
		Naqu Hans
		Shapiro-Wilk test	ALT	AST	TP	ALB	GLOB	AvsG	TBIL	DBIL	DvsT	IB	ALP	GGT	GLU	UREA	CREA	UA
		W	0.6849	0.7744	0.9837	0.9776	0.9928	0.9697	0.8166	0.9228	0.9709	0.7487	0.9262	0.5641	0.9729	0.9686	0.9765	0.9448
		P value	<0.0001	<0.0001	0.2947	0.1062	0.8941	0.0277	<0.0001	<0.0001	0.0342	<0.0001	0.0121	<0.0001	0.4428	0.3242	0.5611	0.0505
		Passed normality test (alpha=0.05)?	No	No	Yes	Yes	Yes	No	No	No	No	No	No	No	Yes	Yes	Yes	Yes
		P value summary	****	****	ns	ns	ns	*	****	****	*	****	*	****	ns	ns	ns	ns
		Number of values	46	46	46	46	46	46	46	46	46	46	45	45	45	45	45	45

## Sheet: Group C in Table 3
Group C	Naqu Tibetans
	Test for normal distribution
	Shapiro-Wilk test	WBC	RBC	HGB	HCT	MCV	MCH	MCHC	Platelet (10^9/L)	Lymph(10^9/L)	Eosin(10^9/L)	Neutr(10^9/L)	RDW-SD (fL)	RDW-CV(%)	RDW%	MPV(fL)	P-LCR%	Po2	height	BW	BMI	ALP(U/L)	GGT(U/L)	Glucose(mmol/L)	BUN	CREA(μmol/L)	UA(μmol/L)	age
	W	0.9482	0.9205	0.8754	0.8864	0.9037	0.97	0.9262	0.9661	0.9438	0.9301	0.9535	0.9575	0.3935	0.3005	0.9128	0.8987	0.9397	0.9531	0.975	0.6668	0.8727	0.7748	0.8628	0.9758	0.8937	0.6887	0.8058
	P value	0.0209	0.3962	0.2068	0.0335	0.0025	0.2214	0.0557	0.1293	0.0134	0.0041	0.0383	0.057	<0.0001	<0.0001	0.0009	0.0003	0.0083	0.0341	0.3294	<0.0001	0.0841	0.0044	0.0625	0.9385	0.1545	0.0003	<0.0001
	Passed normality test (alpha=0.05)?	No	Yes	Yes	No	No	Yes	Yes	Yes	No	No	No	Yes	No	No	No	No	No	No	Yes	No	Yes	No	Yes	Yes	Yes	No	No
	P value summary	*	ns	ns	*	**	ns	ns	ns	*	**	*	ns	****	****	***	***	**	*	ns	****	ns	**	ns	ns	ns	***	****
	Number of values	54	54	54	54	40	51	27	54	54	53	53	53	54	53	53	53	55	54	53	53	64	64	64	64	64	64	64
	Naqu Hans
	Shapiro-Wilk test
	W	0.9547	0.9614	0.9253	0.9805	0.9439	0.9509	0.5586	0.9501	0.9431	0.9605	0.9506	0.9623	0.4365	0.4165	0.9058	0.8919	0.4063	0.9568	0.9378	0.671	0.9262	0.5641	0.9729	0.9686	0.9765	0.9448	0.7849
	P value	0.071	0.1872	0.0101	0.6964	0.0328	0.0508	<0.0001	0.0472	0.0257	0.128	0.0535	0.1408	<0.0001	<0.0001	0.0014	0.0005	<0.0001	0.0989	0.0239	<0.0001	0.0121	<0.0001	0.4428	0.3242	0.5611	0.0505	<0.0001
	Passed normality test (alpha=0.05)?	Yes	Yes	No	Yes	No	Yes	No	No	No	Yes	Yes	Yes	No	No	No	No	No	Yes	No	No	No	No	Yes	Yes	Yes	Yes	No
	P value summary	ns	ns	*	ns	*	ns	****	*	*	ns	ns	ns	****	****	**	***	****	ns	*	****	*	****	ns	ns	ns	ns	****
	Number of values	46	40	41	41	44	46	43	46	46	45	45	46	46	45	45	45	40	44	42	44	45	45	45	45	45	45	45
